# Supplementary material for: Consequences of COVID19-pandemic lockdown on Italian occupational physicians’ psychosocial health
Source: PLoS One. 2021 Feb 3;16(2):e0243194. doi: 10.1371/journal.pone.0243194 (PMC7857620; doi:10.1371/journal.pone.0243194)
Supplement: S1 Dataset — (XLSX) [file pone.0243194.s001.xlsx]

## Sheet: Foglio2
Informazioni cronologiche	1. Genere	2. Età	2.1 Range età	Stato civile	3. Nazionalità	4. Regione dove si trova ora	Area provenienza	5. Tipologia di lavoro	6. Attività professionale:	7. Da quanti anni svolge l'attuale mansione?	8. Sta lavorando in "smart working"?	9. Svolge turni notturni?	10. Il carico di lavoro è:	11. Partecipa più spesso a videoconferenze rispetto a prima?	12. Usa DPI?	13. Se si, quali?	14. I DPI le sono stati forniti da:	15. Con chi vive in questo momento?	16. Si sente serena/o?	17. Soffre di solitudine?	18. Sta bene dentro casa?	19. Fuma (SIgarette/Sigari/Sig.Elettronica)?	19.1 Se si, quante al giorno?	19.2 Sta fumando più di prima in questi giorni?	20. Ha modificato le sue abitudini alimentari?	20.1 Se si, sta mangiando:	22. Ha aumentato il consumo di bevande alcoliche in questi giorni?	AUDIT-C 1	AUDIT-C 2	AUDIT-C 3	AUDIT-C SCORE	AUTIT-C RISULTATO	GHQ-1	GHQ-2	GHQ-3	GHQ-4	GHQ-5	GHQ-6	GHQ-7	GHQ-8	GHQ-9	GHQ-10	GHQ-11	GHQ-12	GHQ TOTAL SCORE	GHQ RISULTATO	WHO5-1	WHO5-2	WHO5-3
2020-04-01 17:36:54	0	47	1	1	0	Lazio	0	1	3	17	1	1	2	0	0	0, 3, 1, 6	0	2	0	1	0	1			0	1	1	0		0	0	1	0	1	0	0	1	0	1	0	1	1	1	0	6	0	5	5	5
2020-04-01 17:45:06	1	45	1	1	0	Campania	0	2	3	15	1	1	0	0	0	0, 1	1	1	2	1	0	1			1		1	2	0	0	2	1	0	1	1	1	1	1	1	0	1	1	1	0	9	0	1	1	1
2020-04-01 17:46:06	0	39	1	1	0	Toscana	0	1	3	4	1	1	2	1	0	1	0	2	2	1	0	1			1		0	3	0	0	3	0	0	1	0	0	1	1	1	1	1	1	1	1	9	0	3	1	3
2020-04-01 17:51:43	0	47	1	0	0	Emilia Romagna	1	1	3	2	1	1	2	1	0	0, 2, 1, 6, 5	0	0	0	1	0	1			1		1	1	0	0	1	1	0	1	0	0	1	1	0	0	1	1	1	1	7	0	3	4	4
2020-04-01 17:55:29	1	35	0	1	0	Lombardia	1	2	3	4	0	1	0	0	0	0, 2, 6	0	2	2	1	2	1			1		1	1	0	0	1	1	1	1	1	0	1	1	1	0	1	1	1	0	9	0	3	3	2
2020-04-01 17:55:26	1	50	1	1	0	Lazio	0	2	3	19	1	1	2	0	0	0, 3, 2, 1, 6, 4, 5	0, 1	2	1	1	0	1			1		1	3	0	0	3	1	0	1	0	0	1	1	1	0	1	0	0	0	5	0	2	2	4
2020-04-01 17:56:00	0	48	1	1	0	Emilia Romagna	1	1	3	9	1	1	0	1	0	1	0	2	2	1	2	1			0	1	1	0		0	0	1	0	1	0	0	0	1	0	0	1	1	1	0	5	0	2	2	2
2020-04-01 18:10:30	0	42	1	1	0	Lazio	0	2	3	11	0	1	2	0	0	0, 2, 1	1	2	2	1	0	1			0	1	1	2	0	0	2	1	0	1	0	0	1	1	1	1	1	1	1	1	9	0	1	1	3
2020-04-01 18:22:33	0	41	1	1	0	Lazio	0	2	3	12	1	1	2	1	0	0, 1	0	2	0	1	0	1			1		1	2	0	0	2	1	0	1	0	0	1	0	0	0	1	0	0	0	3	1	4	4	4
2020-04-01 18:24:57	1	59	1	1	0	Lombardia	1	2	3	10	0	1	2	0	0	0, 3, 6, 4, 5	3	2	2	1	0	1			1		1	3	0	0	3	1	0	0	0	0	1	1	1	0	1	0	0	1	5	0	2	2	3
2020-04-01 18:25:59	1	42	1	1	0	Emilia Romagna	1	1	3	6	0	1	2	1	1			2	1	0	1	1			0	0	1	2	0	1	3	1	0	1	1	0	1	1	0	0	1	1	1	0	7	0	0	2	2
2020-04-01 18:28:24	0	59	1	1	0	Lombardia	1	2	3	30	0	1	2	0	1			2	0	1	0	1			1		1	0		0	0	1	0	1	0	0	1	1	1	0	1	0	0	1	6	0	2	2	4
2020-04-01 18:28:32	1	45	1	0	0	Lombardia	1	2	3	15	0	1	0	0	1			0	2	2	0	1			0	1	1	3	0	0	3	1	1	1	1	0	0	1	0	1	1	0	0	1	7	0	4	3	3
2020-04-01 18:29:46	1	60	1	1	0	Lazio	0	1	3	32	0	1	2	0	1			2	2	0	1	1			0	0	1	0		0	0	1	0	1	0	0	1	1	1	1	1	1	1	1	9	0	1	1	4
2020-04-01 18:30:09	1	60	1	0	0	Lombardia	1	2	3	25	0	1	0	0	0	0, 2, 1, 6, 5	1	0	2	0	2	1			0	0	1	3	0	0	3	1	0	1	1	0	1	1	0	0	1	1	1	1	8	0	1	2	2
2020-04-01 18:30:26	1	60	1	0	0	Lombardia	1	2	3	25	0	1	0	0	0	0, 2, 1, 6, 5	1	0	2	0	2	1			0	0	1	3	0	0	3	1	0	1	1	0	1	1	0	0	1	1	1	1	8	0	1	2	2
2020-04-01 18:31:00	1	60	1	0	0	Lombardia	1	2	3	25	0	1	0	0	0	0, 2, 1, 6, 5	1	0	2	0	2	1			0	0	1	3	0	0	3	1	0	1	1	0	1	1	0	0	1	1	1	1	8	0	1	2	2
2020-04-01 18:31:08	1	60	1	0	0	Lombardia	1	2	3	25	0	1	0	0	0	0, 2, 1, 6, 5	1	0	2	0	2	1			0	0	1	3	0	0	3	1	0	1	1	0	1	1	0	0	1	1	1	1	8	0	1	2	2
2020-04-01 18:35:02	0	40	1	1	0	Lazio	0	1	3	11	1	1	2	0	0	0, 3, 2, 6, 4, 5	0	2	0	1	0	1			1		1	2		0	2	1	0	0	0	0	1	0	1	0	0	0	0	0	2	1	4	2	4
2020-04-01 18:36:47	1	40	1	1	0	Veneto	1	1	3	8	1	1	0	1	0	0, 2	0	2	2	1	2	1			0	1	1	1		0	1	1	0	1	1	0	1	1	1	0	1	1	1	0	8	0	2	2	2
2020-04-01 18:37:29	0	41	1	1	0	Abruzzo	0	2	3	12	0	1	0	1	0	0, 1	1	2	1	1	2	1			1		1	0		0	0	1	0	1	0	1	1	1	1	0	1	1	1	1	9	0	3	2	3
2020-04-01 18:39:20	1	68	1	1	0	Lazio	0	2	3	33	0	1	0	1	0	0, 2, 1	1	1	0	1	0	1			1		1	3	0	0	3	1	0	1	1	0	0	0	0	0	0	0	0	0	2	1	4	4	4
2020-04-01 18:57:42	0	45	1	1	0	Toscana	0	1	3	3	1	1	0	0	1			2	1	1	0	1			1		1	0		0	0	1	1	1	1	1	1	1	0	1	1	1	1	1	11	0	2	2	2
2020-04-01 19:01:25	0	49	1	1	0	Veneto	1	2	3	16	0	1	2	0	1		1	2	1	1	0	1			1		1	1		0	1	1	1	1	1	0	1	1	0	0	1	1	1	1	9	0	1	1	2
2020-04-01 19:03:04	0	47	1	1	0	Lazio	0	1	3	15	1	1	2	0	0	0, 2, 1, 5	0, 1	2	2	1	0	1			1		1	2		0	2	1	0	1	0	0	1	1	1	0	1	1	1	0	7	0	2	2	2
2020-04-01 19:03:55	0	41	1	1	0	Lazio	0	2	3	7	1	1	0	1	1			1	1	1	0	1			1		1	2	0	0	2	1	0	0	0	0	1	1	0	0	1	1	1	0	5	0	4	4	4
2020-04-01 19:07:31	1	62	1	1	0	Piemonte	1	1	3	30	1	1	2	0	0	2, 1	0, 2	2	2	1	0	1			1	0	1	2	0	0	2	1	1	1	0	0	1	1	1	0	0	0	1	0	6	0	3	2	4
2020-04-01 19:10:19	1	58	1	1	0	Puglia	0	1	3	16	1	1	0	0	1			2	2	1	2	1			1		1	3	0	0	3	1	0	1	0	0	1	1	1	0	1	1	1	1	8	0	1	2	1
2020-04-01 20:05:24	1	56	1	1	0	Lazio	0	2	3	20	1	1	1	0	0	0, 2, 1	0, 1, 2	2	2	1	0	1			0	1	1	1	0	0	1	1	0	1	0	0	1	0	1	0	1	0	0	0	4	0	1	1	3
2020-04-01 20:22:44	0	44	1	1	0	Abruzzo	0	1	3	6	1	1	1	1	1		1	2	1	2	2	1			0	1	1	2		0	2	1	1	1	1	1	1	1	1	1	1	1	1	1	12	0	2	2	2
2020-04-01 21:08:11	1	53	1	1	0	Emilia Romagna	1	2	3	20	0	1	1	0	0	0, 2, 1	1	2	2	1	0	1			1		1	5	0	0	5	0	0	1	0	0	1	1	0	0	1	1	1	0	6	0	2	3	3
2020-04-01 21:48:55	0	48	1	0	0	Liguria	0	2	3	18	0	1	2	0	0	0, 3, 6, 5	1	0	2	2	2	0	5	0	0	0	1	0		0	0	1	0	1	0	0	1	1	1	0	1	1	1	0	7	0	3	3	4
2020-04-01 21:49:18	0	48	1	0	0	Liguria	0	2	3	18	0	1	2	0	0	0, 3, 6, 5	1	0	2	2	2	0	5	0	0	0	1	0		0	0	1	0	1	0	0	1	1	1	0	1	1	1	0	7	0	3	3	4
2020-04-01 23:00:15	0	39	1	1	0	Puglia	0	1	3	10	0	1	0	1	0	0, 1	1	2	1	1	0	1			0	1	0	3	0	0	3	0	1	1	1	0	1	1	1	0	1	1	1	1	10	0	1	1	1
2020-04-01 23:06:11	0	40	1	1	0	Lazio	0	2	3	9	1	1	1	0	0	0, 1	1	2	2	2	2	0	5	1	1		1	1		0	1	1	0	1	1	0	1	1	0	0	1	1	1	0	7	0	4	4	2
2020-04-01 23:17:55	0	42	1	1	0	Lazio	0	2	3	8	0	1	2	0	0	0, 1	1	2	1	1	2	1			0	1	1	1		0	1	1	1	1	1	0	1	1	1	0	1	1	1	1	10	0	1	1	1
2020-04-01 23:23:25	0	46	1	1	0	Abruzzo	0	1	3	5	1	1	0	1	1			2	1	1	0	1			0	0	1	2	0	1	3	0	1	1	0	1	0	1	0	1	1	1	1	1	9	0	2	1	1
2020-04-01 23:30:08	1	41	1	1	0	Campania	0	2	3	12	1	1	0	0	0	0, 1	1	1	0	1	1	0	2	1	1		1	5	0	0	5	0	0	0	0	0	1	1	0	0	1	1	1	0	5	0	4	4	4
2020-04-02 09:17:20	1	54	1	1	0	Lazio	0	2	3	22	1	1	2	0	0	0, 2	0	1	0	1	0	1			1		1	3	0	0	3	1	0	1	0	0	1	1	1	0	0	0	0	1	5	0	4	4	4
2020-04-02 11:11:58	1	57	1	1	0	Liguria	0	2	3	26	0	1	0	0	0	0, 1	1	2	0	1	0	1			0	1	0	5	0	0	5	0	0	0	0	0	0	1	0	0	1	0	0	0	2	1	3	4	4
2020-04-02 12:08:17	1	48	1	1	0	MARCHE	0	2	3	8	1	1	2	0	0	3, 1, 6, 5	1	2	1	1	0	1			1		1	3	0	0	3	1	0	0	0	0	1	1	0	0	1	1	1	0	5	0	5	5	5
2020-04-02 12:09:07	0	51	1	0	0	Emilia Romagna	1	1	3	18	1	1	2	0	0	2, 1	0	0	0	1	0	1			0	0	1	2	0	0	2	1	0	1	0	0	1	1	0	0	1	1	1	0	6	0	4	4	4
2020-04-02 12:17:01	0	46	1	0	0	SICILIA	0	2	3	17	1	1	0	1	0	0, 1	1	0	1	0	0	1			1		1	0		0	0	1	1	1	1	0	1	1	1	1	0	1	1	1	10	0	1	1	1
2020-04-02 12:17:30	1	44	1	1	0	veneto	1	2	3	10	1	1	0	0	0	0, 3, 2, 1	1	2	1	1	0	1			0	1	1	3	0	0	3	1	0	1	0	0	1	1	0	0	1	1	1	0	6	0	2	2	1
2020-04-02 12:25:28	1	79	1	1	0	Lazio	0	2	3	30	1	1	0	1	0	0, 2, 6, 5	1	1	0	1	0	1			1	0	1	0		0	0	1	0	1	1	0	0	1	0	0	1	1	1	0	6	0	4	4	4
2020-04-02 12:27:09	1	34	0	0	0	Lazio	0	2	3	1	1	1	0	1	0	0, 2, 6	0	0	1	0	0	0	10	1	1	1	1	2	0	0	2	1	0	0	1	0	1	1	0	1	1	1	1	1	8	0	2	2	2
2020-04-02 12:27:14	1	42	1	1	0	Lazio	0	2	3	2	0	1	0	1	0	5	1	2	0	1	0	1			1		1	0		0	0	1	0	1	0	0	1	1	0	0	0	0	0	0	3	1	5	5	5
2020-04-02 12:29:22	0	65	1	1	0	Lombardia	1	2	3	30	0	1	1	0	0	0, 2	1	1	0	1	2	1			1		1	3	0	0	3	0	0	1	0	0	1	1	0	0	1	1	1	1	7	0	1	5	5
2020-04-02 12:46:14	0	52	1	1	0	Abruzzo	0	2	3	18	1	1	0	1	0	0, 2	1	2	0	1	0	1			1		1	0		0	0	1	0	1	0	0	1	1	0	0	1	1	1	0	6	0	5	5	5
2020-04-02 12:47:35	0	40	1	1	0	Lombardia	1	2	3	12	1	1	0	0	0	1	0	2	2	1	0	1			1	0	0	2	0	0	2	1	0	1	1	0	1	1	0	0	1	0	0	0	5	0	2	2	2
2020-04-02 12:47:40	1	45	1	1	0	Campania	0	2	3	9	1	1	2	0	0	0, 3, 2	0	2	2	1	0	1			1		1	3	0	0	3	1	0	1	0	0	1	1	1	0	1	1	1	1	8	0	1	1	1
2020-04-02 13:03:47	0	47	1	1	0	Piemonte	1	2	3	18	1	1	0	0	0	0, 1	1	2	2	1	0	1			1		1	2		0	2	1	0	1	1	0	1	1	1	0	1	0	0	0	6	0	3	1	1
2020-04-02 13:04:59	1	51	1	1	0	toscana	0	1	3	21	1	1	2	1	0	0, 1	0	2	2	1	0	1			1		1	3	0	0	3	1	0	1	0	0	1	1	1	0	1	1	1	1	8	0	1	1	4
2020-04-02 13:11:10	1	45	1	1	0	Lombardia	1	2	3	16	0	1	0	0	0	0, 2, 6	1	2	1	1	2	1			0	1	1	2	0	0	2	1	1	1	1	1	1	1	1	0	1	1	1	1	11	0	1	0	1
2020-04-02 13:17:53	0	34	0	0	0	abruzzo	0	2	3	1	1	1	2	0	0	0, 2, 1	0, 1	0	0	2	0	1			0	1	1	0		0	0	1	0	1	0	0	1	0	1	0	0	0	0	0	3	1	4	3	4
2020-04-02 13:21:41	0	47	1	0	0	Emilia Romagna	1	2	3	11	0	1	0	1	0	0, 3	3	0	2	1	0	0	10	0	0	0	1	0		0	0	1	0	1	0	0	0	1	0	1	1	1	1	0	6	0	4	4	4
2020-04-02 13:24:54	1	54	1	1	0	Lazio	0	1	3	25	0	1	2	0	0	0, 2	0, 3	2	2	1	0	1			1	1	1	2	0	0	2	1	0	1	0	0	1	1	1	0	1	1	1	0	7	0	4	3	3
2020-04-02 13:43:44	1	65	1	1	0	Lazio	0	1	3	15	1	1	1	1	0	1	1	2	2	0	2	1			1		1	0		0	0	1	0	1	0	0	1	1	1	0	1	1	1	0	7	0	1	1	4
2020-04-02 13:45:12	1	70	1	1	0	SARDEGNA	0	2	3	39	1	1	2	0	0	0, 3, 6, 4, 5	1	1	0	1	0	1			1	0	1	0		0	0	1	0	1	0	0	1	1	0	0	0	0	0	0	3	1	5	5	5
2020-04-02 13:49:54	0	40	1	1	0	Emilia Romagna	1	2	3	10	1	1	0	0	0	0, 3, 2, 1, 6	0, 1, 2	2	1	1	2	1			1	0	1	1	0	0	1	1	1	1	0	0	1	1	0	0	1	1	1	1	8	0	1	1	1
2020-04-02 13:58:07	0	46	1	1	0	Lazio	0	2	3	11	1	1	0	0	0	0, 3, 2, 6, 4, 5	0, 1	2	2	1	0	1			1		1	2	0	0	2	1	0	0	1	0	0	0	0	0	1	1	1	0	4	0	1	4	4
2020-04-02 14:31:35	1	45	1	0	0	Sardegna	0	2	3	14	0	1	0	1	0	0, 1	1	0	1	2	2	1			0	0	1	1		0	1	1	0	1	1	0	1	0	0	0	1	1	1	0	6	0	1	3	2
2020-04-02 14:36:25	1	38	1	1	0	Emilia Romagna	1	2	3	5	1	1	0	0	0	0, 1	3, 1	1	2	2	2	1			0	1	0	3	0	1	4	0	1	1	1	0	1	0	0	0	1	0	0	1	6	0	3	3	3
2020-04-02 14:37:13	1	44	1	1	0	SICILIA	0	2	3	12	0	0	1	0	0	0, 1	1	2	2	1	2	1			0	1	1	2	0	0	2	1	0	1	0	0	1	1	0	0	1	1	1	0	6	0	3	3	3
2020-04-02 14:47:49	0	45	1	1	0	Lombardia	1	2	3	13	1	1	0	0	0	0, 2, 1	1	2	2	1	0	1			1		1	2	0	1	3	0	0	1	0	0	1	1	1	1	1	0	0	1	7	0	1	1	4
2020-04-02 14:55:51	0	63	1	1	0	Lombardia	1	2	3	1991	1	1	2	0	0	0, 3, 2, 1, 6, 4, 5	1	2	1	1	0	1			1	0	1	0		0	0	1	1	1	1	0	1	1	1	0	1	1	1	1	10	0	3	2	1
2020-04-02 15:11:49	1	73	1	1	0	Lazio	0	2	3	40	0	1	1	0	0	2, 1	1	1	0	2	2	1			1		1	0		0	0	1	1	1	1	0	0	1	0	1	1	1	1	1	9	0	3	3	2
2020-04-02 15:37:21	0	55	1	1	0	toscana	0	2	3	26	0	1	2	0	0	0, 3, 6, 4, 5	1	1	2	2	1	1			1		1	3	0	0	3	0	0	1	0	0	1	1	1	0	1	0	0	1	6	0	3	3	4
2020-04-02 15:45:50	1	61	1	1	0	Umbria	0	2	3	35	1	1	1	0	0	0, 2, 1	2	2	2	1	0	0	3	1	1		1	5	0	0	5	0	0	1	0	0	1	1	0	0	1	0	0	0	4	0	1	2	2
2020-04-02 16:03:49	1	70	1	0	1	Estero	0	2	3	45	0	1	0	0	0	0, 1, 6	1	0	1	1	0	1			1	1	1	5	0	0	5	0	1	1	0	0	0	1	0	0	1	1	1	1	7	0	4	4	4
2020-04-02 16:21:05	0	31	0	1	0	Lazio	0	2	3	1	0	1	2	0	0	0, 2, 1	1	1	1	2	2	1			1		1	0	0	0	0	1	1	1	1	1	1	1	1	1	1	1	1	1	12	0	2	2	2
2020-04-02 16:26:22	0	58	1	1	0	ABRUZZO	0	2	3	25	1	1	0	1	0	2	1	2	2	1	0	1			1	0	1	1	1	0	2	1	1	1	1	0	0	1	0	0	1	1	1	1	8	0	1	1	1
2020-04-02 16:38:27	1	51	1	1	0	Emilia Romagna	1	2	3	20	0	1	0	0	0	2, 1	0, 1	2	2	1	0	1			1		1	1		0	1	1	0	1	0	0	1	1	1	0	1	1	1	0	7	0	1	4	4
2020-04-02 16:59:17	0	62	1	1	0	Toscana	0	1	3	31	1	1	2	0	0	1	0	2	1	1	2	1			0	1	1	5	0	0	5	0	1	1	1	0	1	1	1	0	1	1	1	0	9	0	3	3	3
2020-04-02 17:06:08	0	45	1	1	0	ABRUZZO	0	2	3	9	0	1	0	0	0	0, 2	0, 1	2	0	1	2	0	8	0	0	1	0	3	0	0	3	0	0	1	0	0	0	1	0	0	1	1	1	0	5	0	4	4	3
2020-04-02 17:41:12	0	60	1	1	0	Lombardia	1	2	3	32	0	1	2	0	0	0, 2, 6	1	2	0	1	0	1			0	1	1	0		0	0	1	0	1	0	0	1	1	1	0	1	1	1	0	7	0	2	3	4
2020-04-02 19:07:16	1	71	1	1	0	Lazio	0	2	3	40	1	1	2	0	0	0, 2, 1, 6	1, 2	2	0	1	0	1			1		1	3	0	0	3	1	0	1	0	0	1	1	0	0	1	1	1	0	6	0	3	4	3
2020-04-02 20:37:38	1	36	1	1	0	Emilia Romagna	1	2	3	6	0	1	0	0	0	0, 1	1	1	0	1	0	0	5	1	0	1	1	3	0	0	3	1	1	1	1	0	1	1	1	0	1	1	1	0	9	0	1	1	1
2020-04-02 20:44:02	0	46	1	1	0	Emilia Romagna	1	2	3	15	0	1	0	0	0	0, 2, 1	1	2	2	2	0	1			0	1	1	1		0	1	1	0	1	1	0	1	0	0	0	1	1	1	0	6	0	2	2	2
2020-04-02 21:49:19	1	52	1	1	0	Emilia Romagna	1	2	3	19	0	1	2	0	0	0, 1, 6	0	2	2	1	0	1			0	1	1	3	0	0	3	1	0	1	0	0	1	0	1	0	0	0	0	0	3	1	1	3	4
2020-04-02 22:22:04	0	65	1	1	0	Marche	0	1	3	28	1	1	0	1	0	0, 2	0	2	2	0	2	1			1		1	2	0	0	2	1	1	1	0	0	1	1	0	1	1	1	1	1	9	0	1	1	3
2020-04-02 22:50:10	0	45	1	1	0	Lazio	0	2	3	8	1	1	2	0	0	0, 1	1	2	1	1	2	1			1		1	2	0	0	2	1	1	1	0	1	1	1	1	1	1	1	1	1	11	0	2	2	2
2020-04-03 06:58:36	1	41	1	1	0	Emilia Romagna	1	2	3	14	1	1	2	1	0	0, 2, 6	1	1	1	1	0	1			0	1	1	0		0	0	1	1	0	1	0	1	1	0	0	1	1	1	1	8	0	3	3	2
2020-04-03 08:35:37	1	66	1	1	0	Lazio	0	2	3	36	1	1	2	0	0	0, 2, 6	1	1	2	2	2	0	5	1	0	1	1	5	0	0	5	0	0	0	0	0	1	1	0	0	0	0	0	0	2	1	4	4	4
2020-04-03 09:30:18	0	40	1	1	0	Sardegna	0	1	3	1	0	1	0	0	0	0, 3, 1	0	2	1	1	0	1			1		1	3		0	3	0	1	1	1	0	0	0	0	1	0	1	0	1	6	0	2	2	2
2020-04-03 09:40:32	1	49	1	1	0	Lazio	0	2	3	15	1	1	2	0	0	0, 1, 6	1	1	1	1	1	1			0	1	1	0		0	0	1	1	1	1	0	1	1	1	0	0	0	0	0	6	0	1	2	2
2020-04-03 10:08:45	1	71	1	1	0	Campania	0	2	3	45	0	1	0	0	1			1	0	1	0	1			1		1	2		0	2	1	0	0	0	0	1	1	0	0	1	1	1	0	5	0	4	5	5
2020-04-03 11:21:15	1	66	1	1	0	Lazio	0	2	3	35	1	1	1	1	0	0, 1, 6, 4	1	2	2	1	0	1			1		1	0		0	0	1	0	1	0	0	1	1	0	0	0	0	1	0	4	0	1	5	1
2020-04-03 13:45:56	0	36	1	1	0	Lazio	0	2	3	4	1	1	0	0	0	0, 2, 1, 6	1	2	1	2	0	0	2	1	0	0	1	2	0	0	2	1	1	1	1	1	1	1	1	1	1	1	1	1	12	0	1	0	1
2020-04-03 17:01:13	0	41	1	0	0	Lazio	0	2	3	5	1	1	1	0	0	0, 2, 1	1	0	2	2	2	0	6	1	1		1	1		0	1	1	0	1	0	0	1	0	0	0	1	1	1	0	5	0	2	2	2
2020-04-03 17:10:41	1	47	1	1	0	Lazio	0	2	3	6	1	1	0	1	0	0, 2	1	2	1	1	2	1			0	1	1	2	0	0	2	1	0	1	0	0	1	0	0	0	1	0	0	0	3	1	2	2	2
2020-04-03 18:38:27	0	52	1	1	0	Lazio	0	2	3	9	0	1	2	1	0	0, 1, 6, 4, 5	1	2	1	2	2	0	10	0	0	0	0	5	0	0	5	0	1	0	1	1	1	1	1	1	1	1	1	1	11	0	2	2	2
2020-04-03 20:58:30	0	46	1	0	0	Lombardia	1	1	3	5	0	1	2	1	0	0, 3	0	0	1	1	2	1			0	1	1	0		0	0	1	1	1	1	0	1	1	0	0	1	1	1	1	9	0	0	0	0
2020-04-03 21:49:53	1	33	0	0	0	Toscana	0	2	3	2	0	1	2	0	0	0, 2, 1, 6, 5	0	3	1	0	1	1			1		1	2	0	0	2	1	1	1	1	1	1	1	1	1	1	1	1	1	12	0	0	0	2
2020-04-04 09:34:10	1	75	1	1	0	toscana	0	2	3	30	0	1	1	0	1			1	0	1	2	1			1	1	1	0		0	0	1	0	1	0	0	1	1	1	0	1	1	1	0	7	0	3	5	4
2020-04-04 11:07:45	1	65	1	1	0	Basilicata	0	2	3	22	1	1	0	0	0	0, 6	1	1	1	1	2	1			1	1	1	5	0	0	5	0	1	0	1	0	0	1	0	0	1	0	0	0	4	0	2	3	2
2020-04-04 16:23:36	1	64	1	1	0	Calabria	0	1	3	24	1	1	2	1	0	0, 2, 1	1	1	0	1	2	1			1		1	1	0	0	1	1	0	1	0	0	1	1	1	1	1	1	1	0	8	0	4	4	4
2020-04-05 09:32:03	1	67	1	1	0	Abruzzo	0	1	3	35	1	1	0	1	0	0, 1	0, 2	1	2	1	1	1			1	1	1	1	0	0	1	1	0	1	0	0	1	1	0	0	1	1	1	0	6	0	1	2	2
2020-04-05 09:42:09	1	62	1	0	0	Piemonte	1	2	3	35	1	1	0	0	0	0, 2, 1	0	0	0	1	0	0	3	1	1		1	5	1	0	6	0	0	1	0	0	1	1	0	1	1	1	1	0	7	0	1	5	1
2020-04-05 09:43:54	0	62	1	1	0	Calabria	0	1	3	30	0	1	1	1	1			2	2	1	0	1			0	1	1	0		0	0	1	0	0	0	0	0	1	0	0	0	0	0	0	1	1	2	4	4
2020-04-05 09:58:41	1	54	1	1	0	Puglia	0	2	3	23	1	1	0	0	0	0, 2, 1	1	2	2	1	2	1			0	1	0	2	0	0	2	1	1	1	1	0	1	1	1	0	1	1	1	1	10	0	2	5	4
2020-04-05 09:58:43	1	62	1	1	0	LIGURIA	0	1	3	32	1	1	2	1	0	0, 2, 1	0	2	1	2	0	1			1		1	2	0	0	2	1	0	1	1	0	1	1	0	0	1	1	1	0	7	0	3	3	3
2020-04-05 10:07:22	0	50	1	1	0	Lombardia	1	2	3	13	1	1	0	0	0	0, 2, 1	0, 1, 2	2	2	1	0	1			0	1	0	5	1	0	6	0	0	0	1	0	0	1	0	0	0	1	1	0	4	0	4	3	2
2020-04-05 10:08:48	1	42	1	1	0	Marche	0	2	3	10	1	1	0	0	0	0, 2	1	2	1	1	1	1			0	0	1	0		0	0	1	1	1	1	0	0	1	1	1	1	1	1	1	10	0	2	0	2
2020-04-05 10:09:32	1	49	1	1	0	toscana	0	2	3	15	1	1	0	1	0	0, 2, 1	1	2	2	1	0	0	8	1	1		0	5	0	0	5	0	0	0	0	0	1	1	0	0	1	1	1	0	5	0	3	3	4
2020-04-05 10:10:26	0	42	1	1	0	Toscana	0	2	3	9	0	1	0	0	0	2	1	1	1	1	0	1			0	1	0	3	0	0	3	0	1	1	1	1	1	1	0	1	1	1	1	1	11	0	2	1	2
2020-04-05 10:15:41	1	68	1	1	0	Lazio	0	2	3	39	1	1	1	0	0	0, 2, 1, 6	0, 1	1	2	1	0	1			1		1	1	0	0	1	1	0	0	0	0	1	1	0	0	1	0	0	0	3	1	2	1	3
2020-04-05 10:16:11	0	58	1	1	0	Emilia Romagna	1	2	3	30	0	1	1	0	0	0, 2, 1	1, 2	2	0	1	0	1			0	1	0	3	0	0	3	0	1	1	0	0	1	1	0	0	0	0	0	0	4	0	1	4	5
2020-04-05 10:18:38	0	44	1	1	0	sardegna	0	1	3	13	1	1	2	0	0	0, 2, 1, 6	0	2	2	1	2	0	5	1	0	1	1	3	0	1	4	0	1	1	1	0	1	1	1	0	1	1	1	0	9	0	3	2	3
2020-04-05 10:31:23	0	50	1	1	0	Puglia	0	2	3	15	0	1	2	0	0	0, 2	0	2	0	1	0	1			1		1	5	1	0	6	0	0	1	0	0	1	1	0	0	1	1	1	0	6	0	3	3	3
2020-04-05 10:31:26	1	65	1	0	0	Lombardia	1	2	3	25	0	1	1	0	0	3	1	0	0	1	0	1			0	0	1	1		0	1	1	0	1	0	0	0	1	0	0	0	1	1	0	4	0	4	4	2
2020-04-05 10:34:06	0	38	1	1	0	Umbria	0	2	3	8	0	1	0	0	0	0, 1	1	2	0	1	0	1			1		1	1	0	0	1	1	1	1	1	0	1	1	0	0	1	1	1	0	8	0	3	3	3
2020-04-05 10:37:31	0	46	1	1	0	Umbria	0	2	3	12	1	1	1	0	0	0, 2, 1	1	1	2	1	2	1			0	0	1	1	0	0	1	1	1	1	0	0	1	1	0	1	1	1	1	1	9	0	2	2	4
2020-04-05 10:40:41	1	50	1	1	0	Lombardia	1	2	3	18	0	1	0	0	0	0, 3, 2, 1, 6, 4, 5	1	2	1	1	2	1			1	0	1	2	0	0	2	1	0	1	0	0	1	1	1	0	0	0	0	0	4	0	2	2	2
2020-04-05 10:43:28	1	67	1	1	0	Lombardia	1	2	3	37	0	1	0	1	0	0, 1	1	1	2	2	0	0	7	1	0	1	1	5	0	0	5	0	1	1	1	0	1	1	0	0	1	1	1	0	8	0	1	1	1
2020-04-05 10:43:58	1	70	1	1	0	Emilia Romagna	1	2	3	30	1	1	0	1	0	0, 1, 5	1, 2	2	2	1	2	1			1		1	2		0	2	1	0	1	0	0	0	1	0	0	1	1	1	0	5	0	3	4	3
2020-04-05 10:48:05	0	48	1	1	0	Emilia Romagna	1	2	3	20	1	1	0	0	0	0, 2, 1, 6	1	2	2	1	0	1			0	1	1	0		0	0	1	0	0	1	0	1	1	1	1	0	0	0	0	5	0	1	3	2
2020-04-05 10:52:13	0	37	1	1	0	Lazio	0	2	3	7	0	1	0	1	0	0, 3, 2, 1, 6	1	1	1	1	0	0	8	1	0	1	0	2	0	0	2	1	1	0	1	0	1	0	1	0	1	0	0	1	6	0	2	2	2
2020-04-05 10:54:35	1	60	1	1	0	Campania	0	2	3	30	1	1	2	0	0	0, 3, 6	1	2	0	1	0	0	15	1	0	1	1	1	0	0	1	1	0	0	0	0	1	0	1	0	0	0	0	0	2	1	4	4	4
2020-04-05 10:55:29	0	62	1	0	0	Emilia Romagna	1	1	3	24	1	1	2	1	0	1	0	0	2	2	0	1			1		1	0		0	0	1	0	1	0	0	1	1	1	0	1	1	1	1	8	0	2	2	4
2020-04-05 11:11:12	1	63	1	1	0	Trentino Alto Adige	0	2	3	24	1	1	0	0	0	0, 2, 1	1	2	1	2	0	1			0	1	1	5	0	1	6	0	0	0	1	0	0	1	0	0	1	1	1	1	6	0	3	3	2
2020-04-05 11:19:16	1	53	1	1	0	Lombardia	1	2	3	20	1	1	0	0	0	0, 2, 1	1	2	2	1	2	0	2	1	0	1	1	0		0	0	1	0	1	1	0	1	1	1	1	1	1	1	1	10	0	1	2	2
2020-04-05 11:24:16	1	68	1	1	0	Puglia	0	2	3	38	1	1	2	0	0	0, 2, 1, 6	1	2	2	1	1	1			0	0	1	1	0	0	1	1	0	0	1	0	1	1	0	0	0	0	0	1	4	0	1	1	5
2020-04-05 11:27:53	1	60	1	1	0	calabria	0	1	3	25	1	1	2	1	0	0, 2, 1	0	2	2	1	0	1			1		1	2	0	0	2	1	1	1	0	0	1	1	1	1	1	1	1	0	9	0	3	3	3
2020-04-05 11:28:58	1	41	1	1	0	Piemonte	1	2	3	13	1	1	0	0	0	0, 1	1	2	2	1	0	0	20	0	0	1	0	3	0	0	3	1	1	1	1	1	1	1	0	0	1	1	1	0	9	0	2	1	2
2020-04-05 11:38:27	1	53	1	0	0	Sardegna	0	2	3	20	1	1	0	1	0	0, 1, 6, 5	1	0	1	0	2	0	10	0	0	0	1	3	0	0	3	1	1	1	1	1	1	1	1	1	1	1	1	1	12	0	1	1	1
2020-04-05 11:40:15	1	58	1	1	0	sicilia	0	2	3	30	0	1	0	0	0	0, 2, 1, 5	1	2	2	1	0	1			1		1	0		0	0	1	0	1	1	0	0	1	0	0	1	1	1	0	6	0	3	4	3
2020-04-05 11:45:40	1	49	1	1	0	sicilia	0	2	3	18	0	1	2	0	0	0, 2	1	2	2	1	0	1			0	1	1	1	0	0	1	1	0	1	0	0	1	1	0	0	1	1	1	0	6	0	4	4	4
2020-04-05 11:49:08	1	54	1	1	0	Lombardia	1	2	3	15	1	1	2	0	0	0, 3, 2	1	2	0	1	0	0	20	1	0	1	1	1	0	0	1	1	0	1	1	0	1	1	1	0	1	1	1	0	8	0	3	1	2
2020-04-05 11:54:52	0	58	1	1	0	Lombardia	1	1	3	32	0	1	2	0	1		0	1	2	1	0	0	7	0	1	0	1	0		0	0	1	0	1	0	0	1	1	1	0	1	1	1	0	7	0	1	1	1
2020-04-05 12:04:29	1	57	1	1	0	Valle d’Aosta	0	2	3	14	0	1	0	0	0	0, 2, 1, 5	1	2	0	1	0	1			1		1	5	0	1	6	0	0	1	0	0	0	1	0	0	1	1	1	0	5	0	5	5	5
2020-04-05 12:10:13	1	66	1	1	0	Lazio	0	2	3	4	0	1	2	0	1			2	2	1	0	1			0	0	1	1		0	1	1	0	1	0	0	1	1	0	0	0	0	0	0	3	1	3	3	3
2020-04-05 12:13:37	1	50	1	1	0	Lazio	0	2	3	20	1	1	2	1	0	0, 3	0	1	0	1	0	0	2	1	0	1	1	5	0	0	5	0	0	0	0	0	1	0	0	0	0	0	0	0	1	1	1	4	4
2020-04-05 12:37:50	0	42	1	1	0	Umbria	0	2	3	3	1	1	2	0	0	0, 2, 6	1	2	2	1	2	1			0	0	1	0		0	0	1	0	1	0	0	1	1	0	0	1	1	1	0	6	0	1	1	1
2020-04-05 12:41:56	0	46	1	1	0	Toscana	0	2	3	15	1	1	2	0	0	0, 3, 2, 1	1	2	2	1	0	0	8		1		1	3	0	0	3	0	0	0	0	0	1	0	0	0	1	0	0	1	3	1	3	2	4
2020-04-05 13:03:45	0	68	1	0	0	Emilia Romagna	1	2	3	30	0	1	0	0	0	0, 2	1	0	2	1	0	1			1		1	0		0	0	1	1	1	1	0	1	1	0	0	1	1	1	0	8	0	3	2	2
2020-04-05 13:25:21	1	62	1	1	0	Campania	0	1	3	25	1	1	2	1	0	0, 1	1	2	1	1	0	1			0	0	1	0		0	0	1	0	1	0	0	1	1	1	0	1	0	0	0	5	0	2	2	5
2020-04-05 13:33:00	1	56	1	1	0	Campania	0	1	3	21	1	1	2	1	0	0, 3, 2	0	2	0	1	0	1			1		1	0		0	0	1	0	1	0	0	1	1	0	0	0	0	0	0	3	1	3	3	3
2020-04-05 13:54:51	1	67	1	1	0	Marche	0	2	3	32	1	1	0	1	0	0, 1	1, 2	2	1	1	2	1			1		1	1		0	1	1	0	1	0	0	1	1	0	1	1	1	1	0	7	0	1	1	1
2020-04-05 14:01:56	0	51	1	1	0	Lazio	0	2	3	20	1	1	0	1	0	0, 1, 6, 5	1	2	2	1	0	1			1		1	0		0	0	1	0	1	0	0	1	1	0	0	1	1	1	0	6	0	3	5	3
2020-04-05 14:57:05	1	39	1	1	0	Campania	0	2	3	6	1	1	0	0	0	0, 2, 6	1	1	2	1	0	1			0	1	0	3	0	0	3	1	1	1	1	0	1	0	0	0	0	0	0	0	4	0	2	3	3
2020-04-05 15:14:21	1	65	1	1	0	Lombardia	1	2	3	38	0	1	0	0	0	0, 2	1	1	2	1	0	1			1		0	3	0	0	3	1	0	1	1	0	1	1	0	0	1	1	1	0	7	0	3	3	3
2020-04-05 15:17:07	1	45	1	1	0	Sicilia	0	2	3	19	0	1	0	1	0	2	1	2	1	2	2	0	5	0	1	0	1	2	0	0	2	1	0	1	0	0	1	1	0	0	1	1	1	0	6	0	3	4	4
2020-04-05 15:19:18	1	61	1	1	0	Puglia	0	2	3	20	1	1	0	0	0	0, 1	1	2	1	1	0	1			1		0	3	0	0	3	1	1	1	1	1	1	1	0	0	1	1	1	1	10	0	1	1	2
2020-04-05 15:29:55	1	46	1	1	0	Sicilia	0	2	3	17	0	1	0	0	0	0, 1	1	2	1	0	2	1			0	1	0	5	1	0	6	0	1	0	1	1	1	1	0	1	1	1	1	1	10	0	1	1	1
2020-04-05 15:40:45	1	35	0	1	1	Estero	0	1	3	6	0	1	2	0	0	0, 2, 1, 4	0	2	2	1	0	1			0	0	1	1	0	0	1	1	0	1	0	0	1	1	0	0	0	1	1	0	5	0	4	4	4
2020-04-05 16:00:53	0	58	1	1	0	Lazio	0	1	3	21	1	1	2	1	0	0, 1	0	2	1	1	0	1			0	1	1	2		0	2	1	0	1	0	0	1	0	1	0	1	0	0	1	5	0	2	2	4
2020-04-05 16:09:38	1	70	1	1	0	Lazio	0	2	3	45	1	1	2	0	0	0, 2, 1, 6	2	2	2	1	0	1			1		1	0		0	0	1	0	1	0	0	1	1	0	0	1	1	1	0	6	0	2	2	4
2020-04-05 16:46:56	0	42	1	1	0	Lombardia	1	2	3	10	0	1	0	0	0	0, 2, 1	1	1	2	1	0	1			1		0	3	0	0	3	0	0	1	0	0	1	1	0	0	1	1	1	0	6	0	2	2	2
2020-04-05 18:58:27	1	55	1	1	0	Lazio	0	1	3	10	1	1	2	0	0	0, 1	0	2	0	1	0	1			0	0	1	5	0	0	5	0	0	0	0	0	1	0	1	0	1	0	0	1	4	0	3	2	4
2020-04-05 20:15:05	1	66	1	1	0	Marche	0	2	3	38	0	1	0	1	0	1	1	1	2	0	2	1			0	1	1	3	0	0	3	1	0	1	1	0	0	1	0	0	1	1	1	1	7	0	0	2	2
2020-04-05 20:53:05	1	66	1	1	0	Lombardia	1	2	3	40	0	1	2	0	0	0, 2, 6	1	1	0	1	0	1			1		1	5	1	0	6	0	0	1	0	0	1	1	1	1	1	1	1	0	8	0	2	2	4
2020-04-05 21:03:42	1	55	1	1	0	Lazio	0	2	3	20	0	1	2	0	0	0, 1	1	2	2	1	0	0	8	1	1		1	2	0	0	2	1	0	1	1	0	1	1	1	0	1	1	1	1	9	0	3	3	3
2020-04-05 21:22:53	1	48	1	1	0	Lombardia	1	2	3	12	1	1	0	0	0	0, 1, 6	1	2	1	1	0	1			1		1	3	0	0	3	1	0	0	0	0	1	1	0	0	1	1	1	1	6	0	2	1	2
2020-04-05 21:31:33	0	39	1	1	0	Lazio	0	2	3	9	1	1	2	0	0	0, 1	0	2	2	1	2	1			1		1	0		0	0	1	0	1	0	0	1	1	1	0	1	1	1	0	7	0	3	3	3
2020-04-05 22:13:26	0	44	1	1	0	Puglia	0	2	3	13	0	1	0	0	0	0, 2, 1	1	2	2	1	0	1			0	1	1	1	0	0	1	1	0	0	1	1	0	1	0	1	0	0	1	0	5	0	1	3	2
2020-04-06 08:42:29	0	50	1	1	0	veneto	1	1	3	20	1	1	0	0	0	1	0	2	2	1	0	1			0	1	1	2	0	0	2	1	1	1	1	0	0	1	0	0	0	1	1	0	6	0	2	3	2
2020-04-06 10:17:40	0	32	0	1	0	Lazio	0	2	3	1	0	1	0	0	0	2, 1	0, 1	1	1	1	2	1			0	1	1	3	0	0	3	0	0	1	1	0	1	1	0	0	1	1	1	1	8	0	3	3	2
2020-04-06 10:25:19	1	45	1	1	0	puglia	0	1	3	5	1	1	0	0	1		0	1	2	1	0	1			1	1	0	5	1	1	7	0	0	1	1	0	1	1	0	0	1	1	1	1	8	0	2	2	2
2020-04-06 11:00:17	1	56	1	1	0	calabria	0	2	3	22	1	1	0	0	0	0, 2	3	2	0	1	0	0	15	0	1	0	1	1	0	0	1	1	0	1	0	0	1	1	0	0	0	0	0	0	3	1	5	5	5
2020-04-06 11:15:10	0	37	1	1	0	Lazio	0	1	3	6	1	1	2	1	1			2	1	1	2	1			0	1	0	5	0	0	5	0	1	1	1	0	1	1	1	1	1	1	1	1	11	0	0	1	0
2020-04-06 11:19:32	1	70	1	1	0	Lazio	0	2	3	42	1	1	1	0	0	0, 3, 1	1	2	1	0	2	1			1	0	1	2	0	0	2	1	1	1	1	0	1	1	1	0	1	1	1	0	9	0	2	2	2
2020-04-06 11:21:31	1	67	1	1	0	Liguria	0	2	3	40	0	1	0	0	1			2	0	1	0	1			1		1	5	0	0	5	0	0	1	1	0	0	1	0	0	1	1	1	0	6	0	2	4	3
2020-04-06 11:25:38	1	65	1	1	0	CALABRIA	0	2	3	23	1	1	1	1	0	0, 1	1	2	0	1	0	0	10	1	1	0	1	0	0	0	0	1	0	1	0	0	1	1	0	0	1	1	1	0	6	0	4	2	3
2020-04-06 11:42:56	1	64	1	1	0	Campania	0	1	3	14	1	1	0	0	0	0, 1	0	2	1	0	2	1			1		1	5	0	0	5	0	0	1	1	0	1	0	0	0	1	0	1	1	6	0	2	2	2
2020-04-06 11:51:32	0	42	1	1	0	Abruzzo	0	1	3	11	0	1	0	0	1			2	1	1	2	1			0	1	1	2		0	2	1	1	1	1	0	0	1	1	0	0	0	0	1	6	0	2	2	2
2020-04-06 12:05:35	1	57	1	1	0	ABRUZZO	0	2	3	20	1	1	0	1	0	0, 2, 1	1	1	2	1	0	1			0	1	1	3	0	0	3	1	1	1	1	1	1	1	1	1	1	1	1	1	12	0	3	4	2
2020-04-06 12:20:26	1	59	1	1	0	Lombardia	1	1	3	20	1	1	1	1	0	2	2	2	1	1	0	1			1		1	5	0	0	5	0	0	1	0	0	1	1	1	0	1	1	1	0	7	0	2	2	2
2020-04-06 12:56:03	0	40	1	1	1	Estero	0	1	3	2	1	1	2	0	0	0, 3	0	1	2	1	0	1			1	0	1	2	0	0	2	1	1	0	0	1	1	1	1	1	0	0	1	0	7	0	3	3	4
2020-04-06 14:34:00	1	60	1	1	0	Toscana	0	2	3	30	1	1	0	0	0	0, 3, 1, 6, 4, 5	1	2	1	1	0	0	15	0	1		1	3	0	0	3	1	1	1	0	0	0	1	1	0	1	1	1	1	8	0	2	3	3
2020-04-06 14:45:06	1	65	1	1	1	Estero	0	1	3	35	0	1	2	0	0	0, 3	0	1	0	1	0	1			1	0	1	1		1	2	1	0	1	1	0	1	1	1	0	1	1	1	0	8	0	4	4	3
2020-04-06 15:17:39	1	42	1	1	0	Lazio	0	2	3	2	0	1	0	1	0	5	1	2	0	1	0	1			1		1	0		0	0	1	0	1	0	0	0	1	0	0	0	0	0	0	2	1	5	5	5
2020-04-06 15:27:38	1	45	1	1	0	Toscana	0	2	3	15	1	1	2	0	0	0, 3, 2, 1, 6, 4	1, 2	2	0	1	0	1			0	1	0	3	0	0	3	1	0	1	0	0	1	1	1	0	1	0	1	0	6	0	3	3	3
2020-04-06 16:08:30	1	67	1	1	0	Lombardia	1	2	3	40	0	1	0	0	0	0, 2	1	1	2	2	0	1			0	0	1	5	0	0	5	0	0	1	0	0	1	1	0	0	0	0	0	0	3	1	1	3	4
2020-04-06 16:10:42	1	68	1	1	0	toscana	0	2	3	41	1	1	1	0	0	0, 1	1	1	0	1	0	1			1		1	3	0	1	4	0	0	1	0	0	1	1	0	0	1	1	1	0	6	0	4	4	4
2020-04-06 16:22:46	0	45	1	1	0	Lombardia	1	2	3	13	0	1	0	0	0	0, 1	1	2	0	1	0	1			1		1	0		0	0	1	0	1	0	0	0	1	0	0	1	1	1	0	5	0	4	4	4
2020-04-06 16:33:20	1	68	1	1	0	Lombardia	1	2	3	43	1	1	0	1	0	0, 3	1	2	1	0	1	0	4	1	1	0	1	0		0	0	1	1	0	1	1	0	0	1	1	1	1	1	1	9	0	0	1	0
2020-04-06 16:42:43	0	61	1	1	0	puglia	0	2	3	31	0	1	0	1	1			2	2	1	0	1			0	1	0	3	0	0	3	0	0	1	1	0	0	1	0	0	1	1	1	0	6	0	3	3	3
2020-04-06 17:02:31	1	70	1	1	0	Lazio	0	2	3	40	1	1	0	0	0	0, 3, 1, 6, 5	0	1	2	1	0	1			1		1	0		0	0	1	1	1	0	0	1	1	0	0	1	1	1	0	7	0	2	3	3
2020-04-06 17:22:12	1	35	0	1	0	Lazio	0	2	3	3	0	1	0	1	0	0, 3, 1	1	2	2	1	0	1			1		1	3	0	1	4	0	0	0	1	0	0	1	0	0	1	0	1	1	5	0	3	3	2
2020-04-06 18:45:38	1	68	1	1	0	Puglia	0	1	3	30	1	1	1	1	0	3, 1	0, 1	2	0	1	0	1			1		1	5	0	0	5	0	0	1	0	0	1	1	1	0	1	1	1	0	7	0	5	5	5
2020-04-06 19:23:07	1	70	1	1	0	Friuli Venezia Giulia	0	2	3	35	1	1	0	1	0	0, 3	1	1	0	0	0	1			1	1	1	0		0	0	1	0	1	0	0	1	0	0	0	1	1	0	0	4	0	4	4	4
2020-04-06 21:03:17	1	58	1	1	0	Puglia	0	2	3	29	1	1	1	1	1		1	2	1	1	0	1			0	1	0	5	0	0	5	0	0	0	1	0	1	0	0	0	1	1	0	0	4	0	2	2	2
2020-04-07 00:29:07	1	61	1	1	0	Piemonte	1	2	3	22	1	1	0	0	0	0, 1, 6, 5	3, 1	2	1	1	0	1			1		1	1		0	1	1	0	1	0	0	1	1	0	0	1	0	0	0	4	0	1	1	5
2020-04-07 08:31:03	1	60	1	1	0	Puglia	0	1	3	35	0	1	1	0	0	0, 2, 6	0	2	0	1	0	1			0	1	1	1	0	0	1	1	0	1	0	0	1	1	0	0	1	1	1	0	6	0	4	4	4
2020-04-07 11:16:17	0	48	1	1	0	Umbria	0	2	3	16	0	1	0	1	0	0, 1	1	2	2	1	0	1			1		1	2	0	0	2	1	0	0	0	0	0	0	0	0	1	1	1	0	3	1	3	3	3
2020-04-07 13:50:46	1	76	1	1	0	Umbria	0	2	3	7	1	1	0	0	0	0, 1	1	1	2	0	2	1			1		1	5	0	0	5	0	0	1	1	0	0	1	1	0	1	1	1	0	7	0	1	2	3
2020-04-07 16:40:26	1	33	0	1	0	Sicilia	0	1	3	3	0	1	0	1	0	0, 3, 1	0, 1	2	2	1	2	1			1		1	0		0	0	1	0	0	0	0	1	1	0	0	1	1	1	1	6	0	2	2	2
2020-04-07 21:29:24	0	45	1	0	0	Umbria	0	2	3	14	1	1	0	1	0	0, 1, 4	0, 2	0	1	0	2	1			0	0	1	0		0	0	1	1	1	1	0	1	1	1	1	1	1	1	1	11	0	2	1	2
2020-04-08 21:50:16	1	63	1	1	0	puglia	0	2	3	20	1	1	2	1	0	0, 2, 1	0	1	1	1	0	1			1		1	2	0	0	2	1	1	1	0	0	1	1	1	1	1	0	0	0	7	0	3	2	4
2020-04-08 22:37:51	0	40	1	1	0	Lazio	0	2	3	6	0	1	0	1	0	0, 1	1	2	1	1	0	0	10	1	0	1	1	2	0	0	2	1	1	1	1	1	1	1	0	1	1	1	1	1	11	0	2	2	2
2020-04-09 06:47:57	0	35	0	1	0	Emilia Romagna	1	2	3	2	1	1	2	0	0	0, 1	3	1	2	1	2	1			0	1	1	2	0	0	2	1	0	1	0	0	1	1	1	1	1	0	0	1	7	0	2	2	1
2020-04-09 16:24:41	1	76	1	1	0	Umbria	0	2	3	6	0	1	0	0	0	0, 1	1	1	2	1	2	1			1	1	1	5	0	0	5	0	1	1	1	0	1	1	0	1	1	1	1	0	9	0	4	3	3
2020-04-09 23:00:35	1	31	0	1	0	Emilia Romagna	1	2	3	1	1	1	2	1	0	0, 1	0	1	2	1	0	1			1	1	1	1	0	0	1	1	0	0	0	0	1	1	0	0	1	1	1	0	5	0	2	3	3
2020-04-10 19:16:44	1	67	1	1	0	sicilia	0	2	3	30	1	1	2	1	0	0, 1	0	2	2	1	0	1			1		1	3	0	0	3	1	0	1	0	0	1	1	1	1	1	0	0	1	7	0	2	1	2
2020-04-11 11:21:59	1	63	1	0	0	Lazio	0	2	3	30	1	0	2	0	0	0, 3, 2, 1	0	0	2	2	0	1			1	0	1	2	0	0	2	1	0	1	0	0	1	1	1	0	0	0	0	0	4	0	1	2	4
2020-04-12 16:11:01	0	59	1	1	0	Puglia	0	1	3	30	1	1	2	0	0	0, 1	0	2	2	2	1	1			0	1	1	1		0	1	1	0	0	0	0	1	1	0	0	1	1	1	1	6	0	2	2	2
2020-04-14 09:35:19	1	43	1	1	0	Lazio	0	2	3	12	0	1	1	0	0	0, 3, 6	0, 1	1	2	1	2	0	8	1	0	1	1	0		0	0	1	0	0	0	0	1	1	0	0	1	1	1	0	5	0	3	3	3
2020-04-21 11:21:30	1	58	1	1	0	Abruzzo	0	2	3	22	0	1	1	0	0	0, 1	1	2	2	0	1	1			1		1	3	0	0	3	1	1	1	1	0	1	0	0	0	1	1	1	1	8	0	1	1	2
2020-04-20 16:45:01	1	49	1	0	0	Lazio	0	1	3	18	0	1	2	0	0	0, 2, 1, 6, 5	0	0	2	2	2	0	10	0	0	0	1	0		0	0	1	0	1	0	0	1	1	0	0	1	1	1	0	6	0	4	4	4
2020-04-20 18:26:24	0	44	1	1	0	Lazio	0	2	3	14	0	1	1	0	1		1	2	2	1	0	1			1		1	2		0	2	1	0	0	0	0	1	0	1	0	0	0	0	0	2	1	5	5	5
2020-04-20 18:40:22	1	49	1	1	0	Lazio	0	2	3	15	0	1	0	1	0	2	0	2	0	1	1	1		1	0	1	1	1	0	0	1	1	0	1	0	0	1	1	0	0	1	0	0	0	4	0	4	4	5
[truncated: 5 more columns]
